# Supplementary material for: Kv3.4 regulates cell migration and invasion through TGF-β-induced epithelial–mesenchymal transition in A549 cells
Source: Sci Rep. 2024 Jan 28;14:2309. doi: 10.1038/s41598-024-52739-4 (PMC10821870; doi:10.1038/s41598-024-52739-4)
Supplement: Supplementary file 2 — Supplementary Information 2. [file 41598_2024_52739_MOESM2_ESM.xlsx]

## Sheet: Figure 1
Figure 1C	Circularity Index
Sample	Control	TGF-b
1	0.453	0.437
2	0.433	0.398
3	0.471	0.405
4	0.485	0.372
5	0.51	0.438
6	0.484	0.435
7	0.479	0.441
Figure 1D	Real-time PCR
	E-cadherin				N-cadherin				vimentin
Sample	Control	TGF-b		Sample	Control	TGF-b		Sample	Control	TGF-b
1	0.998897	0.017637		1	0.894346	4.48964		1	0.930557	4.14924
2	1.05991	0.0270981		2	0.947701	3.91382		2	0.974892	3.09983
3	0.923606	0.0170888		3	1.05712	3.23661		3	1.06188	3.12515
4	1.09986	0.0102451		4	1.06346	3.28785		4	0.986564	3.31239
5	0.929793	0.00341969		5	1.04949	2.24848		5	1.05221	2.40202
Figure 1F	Western blot
	E-cadherin				N-cadherin				vimentin
Sample	Control	TGF-b		Sample	Control	TGF-b		Sample	Control	TGF-b
1	0.855519	0.223663		1	1.23475	4.57815		1	0.871718	2.88275
2	0.964229	0.17732		2	0.83716	3.04226		2	0.947015	1.72313
3	1.13236	0.0936108		3	1.13809	4.62535		3	1.00165	1.5776
4	0.970191	0.0772598		4	0.950199	2.8001		4	1.04032	1.47448
5	1.0777	0.113284		5	0.839793	4.91913		5	1.1393	1.63512

## Sheet: Figure 2
Figure 2A	Real-time PCR
	Kv3.4
Sample	Control	TGF-b
1	1.10962	1.59403
2	1.03166	1.77355
3	0.882536	2.05191
4	0.890258	1.90947
5	1.11184	1.72683
Figure 2C	Western blot
	Kv3.4
Sample	Control	TGF-b
1	0.999096	1.77336
2	0.954349	1.20568
3	1.0067	1.54799
4	0.995113	2.24856
5	1.04474	1.83352

## Sheet: Figure 3
Figure 3A	Real-time PCR
	Kv3.4				E-cadherin				N-cadherin				vimentin
Sample	Control	siKv3.4		Sample	Control	siKv3.4		Sample	Control	siKv3.4		Sample	Control	siKv3.4
1	0.97575	0.300261		1	1.04133	1.56247		1	1.01702	0.959203		1	1.0396	0.332695
2	1.0231	0.349497		2	1.11289	2.30615		2	0.936911	1.15058		2	1.00255	0.10053
3	0.910874	0.223798		3	0.90461	1.24876		3	0.968651	0.929565		3	0.909364	0.701743
4	1.12448	0.44619		4	0.992296	1.9782		4	1.04756	0.977474		4	1.04419	0.427011
5	0.977985	0.455261		5	0.961301	2.00095		5	1.03425	1.05058		5	1.01044	0.499713
Figure 3C	Western blot
	Kv3.4				E-cadherin				N-cadherin				vimentin
Sample	Control	siKv3.4		Sample	Control	siKv3.4		Sample	Control	siKv3.4		Sample	Control	siKv3.4
1	1.0018	0.312655		1	1.06307	0.736144		1	1.02464	0.765744		1	0.933691	0.994989
2	0.973503	0.272072		2	0.936974	0.971872		2	0.90586	1.00767		2	0.959869	1.20554
3	1.0583	0.267156		3	0.960849	0.82322		3	1.01594	0.615117		3	0.963833	0.83736
4	0.987649	0.268951		4	1.0391	0.787864		4	0.963377	0.748146		4	1.08004	1.04449
5	0.978749	0.105559						5	1.09018	0.811914		5	1.06256	0.870056
	Snail				Slug				Twist
Sample	Control	siKv3.4		Sample	Control	siKv3.4		Sample	Control	siKv3.4
1	1.03178	0.150581		1	1.02098	0.277128		1	1.03002	0.748454
2	1.01912	0.187489		2	0.985854	0.264507		2	0.979336	0.426441
3	0.988493	0.404515		3	0.999273	0.609812		3	1.00382	0.545705
4	0.960609	0.181839		4	0.993893	0.36156		4	0.986821	0.475349
Figure 3E	Migration Assay			Figure 3G	Invasion Assay
Sample	Control	siKv3.4		Sample	Control	siKv3.4
1	1.07133	0.335147		1	0.6	0.62
2	1.02979	0.32369		2	1.27	0.44
3	1.03552	0.30507		3	1.3	0.35
4	0.867946	0.355199		4	0.97	0.58
5	0.995417	0.348038		5	0.86	0.48
6	0.955115	0.409708		6	1.03784	0.324324
7	0.968163	0.576722		7	1.14595	0.25946
8	1.15084	0.409708		8	0.864865	0.345946
9	0.973382	0.422756		9	0.951351	0.389189
10	0.952505	0.480167
11	1.21902	0.493171
12	1.11786	0.520991
13	0.837127	0.445119
14	1.12038	0.460293
15	0.705615	0.515933

## Sheet: Figure 4
Figure 4A	Real-time PCR			Figure 4C	Western blot			Figure 4E	Circularity Index
	Kv3.4				Kv3.4
Sample	Control	O/E		Sample	Control	O/E		Sample	Control	O/E
1	0.901165	1.77864		1	1.08349	1.20009		1	0.5016	0.3432
2	1.01837	1.70285		2	1.01631	1.26369		2	0.4824	0.456
3	1.00376	1.96259		3	0.935038	1.18143		3	0.4774	0.4466
4	1.08557	2.15731		4	0.999474	1.45675		4	0.505	0.389
				5	0.965693	1.07812		5	0.483	0.45
Figure 4F	Real-time PCR
	E-cadherin				N-cadherin				vimentin
Sample	Control	O/E		Sample	Control	O/E		Sample	Control	O/E
1	0.902166	1.53827		1	1.03301	1.6767		1	1.01749	1.40789
2	1.00523	1.41619		2	0.918832	1.31683		2	0.967343	1.47873
3	1.07697	0.362233		3	0.96943	1.78205		3	1.06958	1.0369
4	0.982574	1.92934		4	1.03756	2.41394		4	0.995365	1.82564
5	1.04203	0.359742		5	1.04745	2.42321		5	0.954315	1.02611
Figure 4H	Western blot
	E-cadherin				N-cadherin				vimentin
Sample	Control	O/E		Sample	Control	O/E		Sample	Control	O/E
1	0.98783	1.58324		1	0.929954	1.66536		1	1.03563	0.889339
2	1.02776	0.496501		2	1.053	2.39309		2	1.02601	0.316033
3	0.983974	1.03923		3	1.07064	1.39121		3	1.01403	0.980199
4	1.00037	0.696469		4	1.00661	2.30159		4	0.964778	1.06707
5	1.00006	0.81411		5	0.939799	1.69367		5	0.994196	0.674497
								6	0.965357	1.30283
Figure 4J	Migration Assay			Figure 4L	Invasion Assay
Sample	Control	O/E		Sample	Control	O/E
1	0.915094	4.23585		1	0.414847	0.691412
2	1.28302	3.27359		2	1.50655	1.33188
3	0.773585	2.66981		3	0.705968	2.64192
4	0.801887	4.06604		4	1.16448	2.55458
5	1.22642	4.36792		5	1.20815	1.33188
6	0.639098	2.6638		6	1.03937	1.66929
7	0.75188	1.53598		7	0.566929	2.96063
8	1.3319	1.82062		8	1.48032	1.41732
9	1.0043	2.52954		9	0.913386	2.61417
10	1.27283	2.12138

## Sheet: Figure 5
Figure 5C	Circularity Index
Sample	EC	ET	OC	OT
1	0.375	0.313	0.388	0.283
2	0.431	0.345	0.41	0.319
3	0.416	0.354	0.384	0.272
4	0.355	0.372	0.391	0.335
5	0.43	0.316	0.376	0.257
6	0.476	0.346	0.427	0.264
Figure 5E	Western Blot
	Sample	1	2	3	4	5
Kv3.4	EC	0.996085	1.017	0.984184	0.98044	1.02229
	ET	2.2576	2.27908	1.72877	1.23901	1.14899
	OC	1.68329	2.0589	2.31858	2.7642	1.33021
	OT	3.41426	3.20862	2.11237	3.15615	1.85046
Figure 5F	Western Blot
	Sample	1	2	3	4
E-cadherin	EC	0.972604	1.02051	1.05383	0.986943
	ET	0.196471	0.444942	0.0590114	0.157439
	OC	1.50937	1.41446	1.77865	2.03374
	OT	0.372401	0.196069	0.228605	0.153862
Figure 5G	Western Blot
	Sample	1	2	3	4
N-cadherin	EC	1.00652	0.949117	1.03064	1.01373
	ET	2.62344	3.23947	1.38165	4.09171
	OC	2.83489	2.31467	1.51263	3.61779
	OT	5.29076	5.41497	4.6498	5.21179
Figure 5H	Western Blot
	Sample	1	2	3	4
vimentin	EC	0.983776	1.0203	0.985036	1.01089
	ET	1.46911	1.36832	3.83471	1.4241
	OC	0.0458541	0.259679	0.355437	0.0268465
	OT	0.570268	0.830767	0.322295	0.0574816
Figure 5J	Migration Assay
Sample	EC	ET	OC	OT
1	0.874321	2.04008	1.51902	4.08016
2	1.03329	1.36005	1.78397	4.92799
3	0.671196	2.45516	1.49253	4.88383
4	1.23641	2.15489	1.88995	3.54144
5	1.02446	2.02242	1.71332	4.40693
6	1.08628	1.51019	1.58084	4.04484
7	0.627038	2.49049	1.7663	5.07812
8	1.22758	2.19022	1.51019	5.14878
9	0.98913	2.72011	1.98709	3.51495
10	1.41304	2.11073	1.75747	4.21264
11	0.609375	2.26087	1.19226	3.29416
12	1.21875	2.2697	2.42867	5.05163
13	0.98913	2.72894	1.01562	4.46875
14			0.944973	3.5856
15			1.01562	4.14198

## Sheet: Supplementary Figure 1
Supplementary Figure 1A	Cell viability of TGF-b treatment
	Control	TGF-b
1	1.03789	0.856705
2	1.05549	0.987297
3	0.906624	0.868071
Supplementary Figure 1B	Cell viability of siKv3.4 treatment
	Control	siKv3.4
1	0.958934	0.990993
2	1.05717	0.902758
3	0.974081	0.898052
4	1.00982	0.978787
